# Supplementary material for: Tetranuclear Copper(I) and Silver(I) Pyrazolate Adducts with 1,1′-Dimethyl-2,2’-bibenzimidazole: Influence of Structure on Photophysics
Source: Molecules. 2023 Jan 25;28(3):1189. doi: 10.3390/molecules28031189 (PMC9920877; doi:10.3390/molecules28031189)
Supplement: Supplementary file 1 [file molecules-28-01189-s001.zip]

Archive with 1 entries (1 files):
- molecules-2161440-supplementary.pdf
